# Supplementary material for: Development and application of coupled system dynamics and game theory: A dynamic water conflict resolution method
Source: PLoS One. 2017 Dec 7;12(12):e0188489. doi: 10.1371/journal.pone.0188489 (PMC5720790; doi:10.1371/journal.pone.0188489)
Supplement: S1 Table — (XLSX) [file pone.0188489.s001.xlsx]

## Sheet: Inflow
Year	Season	Langat_Dam_Inflow (MCM)	Langat_Dam_SideFlow(MCM)	Semenyih_Dam_Inflow(MCM)	Semenyih_Dam_Sideflow(MCM)
1992	1	8.96	58.58	10.45	119.61
1992	2	11.27	74.13	13.39	149.53
1992	3	6.55	42.79	7.8	92.71
1992	4	9.97	61.67	11.89	133.71
1993	1	6.04	38.33	7.51	82.99
1993	2	10.04	63.26	11.22	129.96
1993	3	10.57	69.72	13.49	142.92
1993	4	18.71	119.13	22.95	262.77
1994	1	11.68	74.87	14.05	157.69
1994	2	12.3	79.54	15.92	169.05
1994	3	10.01	59.07	11.14	127.61
1994	4	11.16	68.56	14.18	144.28
1995	1	7.94	50.66	9.15	105.78
1995	2	15.08	93.84	18.34	203.66
1995	3	10.68	68.07	13.22	149.26
1995	4	11.62	77.13	14.13	154.86
1996	1	6.17	41.44	7.77	89.26
1996	2	8.97	58.03	11.11	120.86
1996	3	13.58	89.61	16.11	185.09
1996	4	15.24	96.8	17.75	201.02
1997	1	10.95	72.1	12.54	139.76
1997	2	20.58	130.68	22.86	254.72
1997	3	18.93	114.42	22.16	237.33
1997	4	13.7	79.45	15.56	165.96
1998	1	9.03	60.37	10.76	117.8
1998	2	15.39	105.82	18.6	203.65
1998	3	15.31	96.46	18.94	207.86
1998	4	7.76	51.59	9.45	98.51
1999	1	11.59	70.22	13.71	152.28
1999	2	14.78	85.41	16.82	180.97
1999	3	6.52	37.77	7.52	85.09
1999	4	12.75	80.23	14.53	171.65
2000	1	14.35	90.56	17.13	192.27
2000	2	14.12	85.8	16.67	187.46
2000	3	10.8	64.39	12.92	138.55
2000	4	19.01	115.59	22.66	249.95
2001	1	13.77	87.55	17.03	198.18
2001	2	5.59	35.87	6.68	75.33
2001	3	5.5	33.39	6.57	71.75
2001	4	3.81	23.84	4.58	51.18
2002	1	4.36	25.76	5.22	53.45
2002	2	13.07	80.32	15.25	177.08
2002	3	9.91	61.57	11.61	133.95
2002	4	16.3	104.43	19.46	212.26
2003	1	5.25	34.22	6.27	71.48
2003	2	8.83	56.34	11.4	116.6
2003	3	8.88	58.83	11.01	120.78
2003	4	14.4	91.56	16.79	179.61
2004	1	15.84	98.47	19.47	207.71
2004	2	16.99	104.01	21.18	235.41
2004	3	12.59	85.52	15.19	167.63
2004	4	23.86	147.71	28.67	305.52
2005	1	1.96	11.54	2.22	24.81
2005	2	5.28	33.36	6.8	74.91
2005	3	4.55	30.94	5.48	64.3
2005	4	15.08	104.08	19.38	216.89
2006	1	13.24	87.68	15.88	182.66
2006	2	24	163.99	29.76	347.54
2006	3	4.03	25.76	4.76	50.22
2006	4	9.72	65.05	12.22	127.88
2007	1	9.5	58.83	11.16	126.8
2007	2	10.63	69.2	12.43	145.24
2007	3	9.88	60.26	11.68	133.5
2007	4	20.28	126.33	25.96	285.97
2008	1	11.75	73.91	14.41	161.43
2008	2	17.73	111.02	21.79	231.35
2008	3	9.85	66.04	12.15	139.06
2008	4	22.41	139.13	24.57	280.37
2009	1	14.19	84.59	15.6	175.47
2009	2	20.28	126.66	23.88	269.65
2009	3	10.93	68.59	14.09	143.53
2009	4	16.87	113.58	20.5	216.32
2010	1	13.53	81.39	15.89	169.72
2010	2	15.74	98.09	19.76	207.67
2010	3	16.67	110.5	20.08	221.55
2010	4	24.23	145.75	29.13	330.27
2011	1	19.02	119.44	24.45	256.39
2011	2	28.86	187.89	34.15	378.36
2011	3	19.35	128.11	24.65	260.11
2011	4	18.39	125.59	21.7	240.65
2012	1	19.42	113.62	21.85	250.02
2012	2	17.67	109.93	22.3	229.6
2012	3	12.24	77.7	14.89	160.97
2012	4	30.74	206.84	37.67	418.68
2013	1	17.94	114.86	21.11	231.62
2013	2	18.05	120.12	22.8	250.07
2013	3	7.57	52.4	9.24	101.75
2013	4	8.82	55.45	9.91	113.13
