# Supplementary material for: Development and application of coupled system dynamics and game theory: A dynamic water conflict resolution method
Source: PLoS One. 2017 Dec 7;12(12):e0188489. doi: 10.1371/journal.pone.0188489 (PMC5720790; doi:10.1371/journal.pone.0188489)
Supplement: S2 Table — (XLSX) [file pone.0188489.s002.xlsx]

## Sheet: Ln(GDP)
Year	Season	Ln(GDP)
1992	1	9.50898
1992	2	9.50898
1992	3	9.50898
1992	4	9.50898
1993	1	9.57783
1993	2	9.57783
1993	3	9.57783
1993	4	9.57783
1994	1	9.64063
1994	2	9.64063
1994	3	9.64063
1994	4	9.64063
1995	1	9.70903
1995	2	9.70903
1995	3	9.70903
1995	4	9.70903
1996	1	9.77891
1996	2	9.77891
1996	3	9.77891
1996	4	9.77891
1997	1	9.82422
1997	2	9.82422
1997	3	9.82422
1997	4	9.82422
1998	1	9.72291
1998	2	9.72291
1998	3	9.72291
1998	4	9.72291
1999	1	9.75856
1999	2	9.75856
1999	3	9.75856
1999	4	9.75856
2000	1	9.82079
2000	2	9.82079
2000	3	9.82079
2000	4	9.82079
2001	1	9.80461
2001	2	9.80461
2001	3	9.80461
2001	4	9.80461
2002	1	9.83693
2002	2	9.83693
2002	3	9.83693
2002	4	9.83693
2003	1	9.87385
2003	2	9.87385
2003	3	9.87385
2003	4	9.87385
2004	1	9.92061
2004	2	9.92061
2004	3	9.92061
2004	4	9.92061
2005	1	9.95387
2005	2	9.95387
2005	3	9.95387
2005	4	9.95387
2006	1	9.98967
2006	2	9.98967
2006	3	9.98967
2006	4	9.98967
2007	1	10.0324
2007	2	10.0324
2007	3	10.0324
2007	4	10.0324
2008	1	10.0616
2008	2	10.0616
2008	3	10.0616
2008	4	10.0616
2009	1	10.0286
2009	2	10.0286
2009	3	10.0286
2009	4	10.0286
2010	1	10.0829
2010	2	10.0829
2010	3	10.0829
2010	4	10.0829
2011	1	10.1165
2011	2	10.1165
2011	3	10.1165
2011	4	10.1165
2012	1	10.1549
2012	2	10.1549
2012	3	10.1549
2012	4	10.1549
2013	1	10.1849
2013	2	10.1849
2013	3	10.1849
2013	4	10.1849
