# Supplementary material for: Development and application of coupled system dynamics and game theory: A dynamic water conflict resolution method
Source: PLoS One. 2017 Dec 7;12(12):e0188489. doi: 10.1371/journal.pone.0188489 (PMC5720790; doi:10.1371/journal.pone.0188489)
Supplement: S3 Table — (XLSX) [file pone.0188489.s003.xlsx]

## Sheet: Inside Basin
Year	Season	Ratio	Current Utility	Population Growth Rate	Population	Total Water Demand per Capita (lit/day)	Domestic Water Demand per Capita (lit/day)	Total Water Demand (MCM)	Domestic Water Demand (MCM)	Non-Domestic Water Demand (MCM)	Total Water Supply (MCM)	Unmet Demand (MCM)
1992	1	1.05	1	5.032	338235	404.721	214.138	12.32	6.52	3.19	12.94	0
1992	2	1.0435	1	5.032	342490	404.721	214.138	12.61	6.67	3.27	13.16	0
1992	3	1.0118	1	5.032	346799	404.721	214.138	12.91	6.83	3.35	13.07	0
1992	4	1.0499	1	5.032	351162	404.721	214.138	13.08	6.92	3.39	13.73	0
1993	1	1.0005	1	5.059	355603	412.415	218.209	13.2	6.98	3.42	13.21	0
1993	2	1.0499	1	5.059	360100	412.415	218.209	13.51	7.15	3.5	14.19	0
1993	3	1.05	1	5.059	364654	412.415	218.209	13.84	7.32	3.59	14.53	0
1993	4	1.0267	1	5.059	369266	412.415	218.209	14.01	7.41	3.63	14.38	0
1994	1	1.0469	1	5.084	373959	419.514	221.965	14.12	7.47	3.66	14.78	0
1994	2	1.0129	1	5.084	378712	419.514	221.965	14.46	7.65	3.75	14.64	0
1994	3	1.0498	1	5.084	383525	419.514	221.965	14.8	7.83	3.84	15.54	0
1994	4	1.05	1	5.084	388400	419.514	221.965	14.99	7.93	3.89	15.74	0
1995	1	1.0352	1	5.111	393363	427.329	226.1	15.13	8	3.92	15.66	0
1995	2	1.0339	1	5.111	398389	427.329	226.1	15.49	8.2	4.02	16.02	0
1995	3	1.05	1	5.111	403479	427.329	226.1	15.86	8.39	4.11	16.66	0
1995	4	1.05	1	5.111	408634	427.329	226.1	16.07	8.5	4.17	16.87	0
1996	1	1.0013	1	5.138	413883	435.407	230.374	16.22	8.58	4.2	16.24	0
1996	2	1.0458	1	5.138	419199	435.407	230.374	16.61	8.79	4.31	17.37	0
1996	3	1.0099	1	5.138	424584	435.407	230.374	17.01	9	4.41	17.18	0
1996	4	1.0227	1	5.138	430038	435.407	230.374	17.23	9.11	4.47	17.62	0
1997	1	1.05	1	5.156	435581	440.697	233.173	17.28	9.14	4.48	18.14	0
1997	2	1.0323	1	5.156	441196	440.697	233.173	17.69	9.36	4.59	18.26	0
1997	3	1.05	1	5.156	446883	440.697	233.173	18.12	9.59	4.7	19.02	0
1997	4	1.038	1	5.156	452643	440.697	233.173	18.35	9.71	4.76	19.05	0
1998	1	1.0499	1	5.116	458432	428.926	226.945	17.7	9.36	4.59	18.58	0
1998	2	1.0479	1	5.116	464295	428.926	226.945	18.12	9.59	4.7	18.99	0
1998	3	1.0352	1	5.116	470233	428.926	226.945	18.56	9.82	4.81	19.21	0
1998	4	1.0121	1	5.116	476247	428.926	226.945	18.79	9.94	4.87	19.02	0
1999	1	1.05	1	5.13	482355	433.044	229.124	18.8	9.95	4.87	19.74	0
1999	2	1.0108	1	5.13	488541	433.044	229.124	19.25	10.19	4.99	19.46	0
1999	3	0.9572	0.998	5.13	494807	433.044	229.124	19.71	10.43	5.11	18.87	0.84
1999	4	1.05	1	5.091	501105	432.343	228.753	19.93	10.55	5.17	20.93	0
2000	1	1.0176	1	5.155	507563	440.294	232.96	20.11	10.64	5.21	20.47	0
2000	2	1.0155	1	5.155	514104	440.294	232.96	20.6	10.9	5.34	20.92	0
2000	3	1.05	1	5.155	520730	440.294	232.96	21.09	11.16	5.47	22.15	0
2000	4	1.05	1	5.155	527441	440.294	232.96	21.37	11.3	5.54	22.43	0
2001	1	1.0219	1	5.148	534229	438.403	231.959	21.08	11.15	5.46	21.54	0
2001	2	0.9216	0.994	5.148	541105	438.403	231.959	21.59	11.42	5.6	19.89	1.69
2001	3	0.8717	0.986	5.03	547909	436.269	230.83	21.99	11.64	5.7	19.17	2.82
2001	4	0.75	0.947	4.875	554587	433.42	229.323	22.11	11.7	5.73	16.59	5.53
2002	1	0.7524	0.948	4.179	560381	423.092	223.858	21.34	11.29	5.53	16.05	5.28
2002	2	1.05	1	4.196	566259	423.453	224.049	21.82	11.55	5.66	22.91	0
2002	3	1.05	1	5.161	573565	442.186	233.961	23.33	12.35	6.05	24.5	0
2002	4	1.0449	1	5.161	580965	442.186	233.961	23.63	12.5	6.13	24.7	0
2003	1	0.897	0.991	5.176	588483	446.535	236.262	23.65	12.51	6.13	21.21	2.44
2003	2	1.0088	1	4.997	595835	443.273	234.536	24.03	12.72	6.23	24.25	0
2003	3	1.0319	1	5.176	603545	446.535	236.262	24.79	13.12	6.43	25.59	0
2003	4	1.05	1	5.176	611355	446.535	236.262	25.12	13.29	6.51	26.37	0
2004	1	1.0317	1	5.194	619293	452.079	239.195	25.2	13.33	6.53	26	0
2004	2	1.05	1	5.194	627335	452.079	239.195	25.81	13.66	6.69	27.1	0
2004	3	1.05	1	5.194	635481	452.079	239.195	26.43	13.98	6.85	27.75	0
2004	4	1.05	1	5.194	643733	452.079	239.195	26.77	14.17	6.94	28.11	0
2005	1	0.6362	0.889	5.207	652113	456.048	241.295	26.77	14.16	6.94	17.03	9.74
2005	2	0.8106	0.97	3.301	657495	414.562	219.345	24.8	13.12	6.43	20.11	4.7
2005	3	0.7525	0.948	4.627	665101	444.923	235.409	27.22	14.4	7.06	20.49	6.74
2005	4	1.015	1	4.234	672141	436.726	231.072	27.01	14.29	7	27.41	0
2006	1	1.05	1	5.221	680914	460.345	243.569	28.21	14.93	7.31	29.62	0
2006	2	1.05	1	5.221	689802	460.345	243.569	28.9	15.29	7.49	30.34	0
2006	3	0.8292	0.975	5.221	698806	460.345	243.569	29.6	15.66	7.67	24.54	5.05
2006	4	1.0176	1	4.733	707075	450.992	238.62	29.34	15.52	7.61	29.85	0
2007	1	1.0294	1	5.238	716334	465.511	246.302	30.01	15.88	7.78	30.89	0
2007	2	1.05	1	5.238	725714	465.511	246.302	30.74	16.27	7.97	32.28	0
2007	3	1.0466	1	5.238	735217	465.511	246.302	31.49	16.66	8.16	32.95	0
2007	4	1.05	1	5.238	744845	465.511	246.302	31.9	16.88	8.27	33.49	0
2008	1	1.05	1	5.249	754619	469.051	248.175	31.86	16.85	8.26	33.45	0
2008	2	1.05	1	5.249	764521	469.051	248.175	32.63	17.27	8.46	34.26	0
2008	3	1.05	1	5.249	774553	469.051	248.175	33.42	17.68	8.67	35.1	0
2008	4	1.0316	1	5.249	784717	469.051	248.175	33.86	17.92	8.78	34.93	0
2009	1	1.05	1	5.236	794989	465.046	246.056	33.27	17.61	8.63	34.94	0
2009	2	1.05	1	5.236	805395	465.046	246.056	34.08	18.03	8.84	35.79	0
2009	3	1.05	1	5.236	815938	465.046	246.056	34.91	18.47	9.05	36.65	0
2009	4	1.0284	1	5.236	826619	465.046	246.056	35.37	18.71	9.17	36.37	0
2010	1	1.05	1	5.257	837483	471.653	249.552	35.55	18.81	9.22	37.33	0
2010	2	1.0294	1	5.257	848490	471.653	249.552	36.42	19.27	9.44	37.49	0
2010	3	1.0216	1	5.257	859641	471.653	249.552	37.3	19.74	9.67	38.11	0
2010	4	1.05	1	5.257	870939	471.653	249.552	37.79	20	9.8	39.68	0
2011	1	1.05	1	5.27	882414	475.775	251.733	37.78	19.99	9.8	39.67	0
2011	2	1.05	1	5.27	894040	475.775	251.733	38.71	20.48	10.04	40.64	0
2011	3	1.05	1	5.27	905819	475.775	251.733	39.65	20.98	10.28	41.63	0
2011	4	1.05	1	5.27	917753	475.775	251.733	40.17	21.25	10.41	42.18	0
2012	1	1.05	1	5.285	929879	480.498	254.232	40.21	21.28	10.43	42.22	0
2012	2	1.0302	1	5.285	942165	480.498	254.232	41.2	21.8	10.68	42.44	0
2012	3	1.05	1	5.285	954613	480.498	254.232	42.2	22.33	10.94	44.31	0
2012	4	1.05	1	5.285	967226	480.498	254.232	42.76	22.62	11.09	44.89	0
2013	1	1.05	1	5.297	980034	484.224	256.203	42.71	22.6	11.07	44.85	0
2013	2	1.05	1	5.297	993012	484.224	256.203	43.76	23.15	11.34	45.94	0
2013	3	0.8618	0.984	5.297	1006162	484.224	256.203	44.82	23.72	11.62	38.63	6.19
2013	4	0.8681	0.985	4.976	1018679	477.932	252.874	44.79	23.7	11.61	38.88	5.91

## Sheet: Outside Basin
Year	Season	Ratio	Current Utility	Population Growth Rate	Population	Total Water Demand per Capita (lit/day)	Domestic Water Demand per Capita (lit/day)	Total Water Demand (MCM)	Domestic Water Demand (MCM)	Non-Domestic Water Demand (MCM)	Total Water Supply (MCM)	Unmet Demand (MCM)
1992	1	1.05	1	5.032	583687	434.7	214.138	22.84	11.25	7.09	23.98	0
1992	2	1.05	1	5.032	591030	434.7	214.138	23.38	11.52	7.26	24.55	0
1992	3	1.0218	1	5.032	598465	434.7	214.138	23.93	11.79	7.43	24.46	0
1992	4	1.05	1	5.032	605994	434.7	214.138	24.24	11.94	7.52	25.45	0
1993	1	1.001	1	5.059	613658	442.964	218.209	24.46	12.05	7.59	24.49	0
1993	2	1.05	1	5.059	621419	442.964	218.209	25.05	12.34	7.77	26.3	0
1993	3	1.05	1	5.059	629278	442.964	218.209	25.64	12.63	7.96	26.93	0
1993	4	1.0492	1	5.059	637237	442.964	218.209	25.97	12.79	8.06	27.25	0
1994	1	1.05	1	5.084	645336	450.589	221.965	26.17	12.89	8.12	27.48	0
1994	2	1.0238	1	5.084	653538	450.589	221.965	26.8	13.2	8.32	27.44	0
1994	3	1.05	1	5.084	661844	450.589	221.965	27.44	13.52	8.51	28.81	0
1994	4	1.05	1	5.084	670256	450.589	221.965	27.78	13.69	8.62	29.17	0
1995	1	1.05	1	5.111	678820	458.983	226.1	28.04	13.81	8.7	29.44	0
1995	2	1.05	1	5.111	687494	458.983	226.1	28.71	14.15	8.91	30.15	0
1995	3	1.05	1	5.111	696278	458.983	226.1	29.4	14.48	9.12	30.87	0
1995	4	1.05	1	5.111	705175	458.983	226.1	29.78	14.67	9.24	31.27	0
1996	1	1.0025	1	5.138	714233	467.659	230.374	30.06	14.81	9.33	30.14	0
1996	2	1.05	1	5.138	723407	467.659	230.374	30.79	15.17	9.55	32.33	0
1996	3	1.0183	1	5.138	732699	467.659	230.374	31.52	15.53	9.78	32.1	0
1996	4	1.042	1	5.138	742111	467.659	230.374	31.93	15.73	9.91	33.27	0
1997	1	1.05	1	5.156	751677	473.341	233.173	32.02	15.77	9.94	33.62	0
1997	2	1.05	1	5.156	761366	473.341	233.173	32.8	16.16	10.18	34.43	0
1997	3	1.05	1	5.156	771180	473.341	233.173	33.58	16.54	10.42	35.26	0
1997	4	1.05	1	5.156	781121	473.341	233.173	34.02	16.76	10.56	35.72	0
1998	1	1.05	1	5.116	791112	460.698	226.945	32.8	16.16	10.18	34.44	0
1998	2	1.05	1	5.116	801230	460.698	226.945	33.59	16.55	10.42	35.27	0
1998	3	1.05	1	5.116	811478	460.698	226.945	34.39	16.94	10.67	36.11	0
1998	4	1.0224	1	5.116	821857	460.698	226.945	34.83	17.16	10.81	35.61	0
1999	1	1.05	1	5.13	832397	465.122	229.124	34.84	17.16	10.81	36.59	0
1999	2	1.0199	1	5.13	843072	465.122	229.124	35.68	17.58	11.07	36.39	0
1999	3	0.9209	0.994	5.13	853884	465.122	229.124	36.54	18	11.34	33.65	2.89
1999	4	1.05	1	5.012	864583	462.858	228.009	36.82	18.14	11.43	38.66	0
2000	1	1.0326	1	5.155	875725	472.909	232.96	37.27	18.36	11.57	38.49	0
2000	2	1.0287	1	5.155	887011	472.909	232.96	38.17	18.8	11.85	39.27	0
2000	3	1.05	1	5.155	898442	472.909	232.96	39.09	19.26	12.13	41.04	0
2000	4	1.05	1	5.155	910021	472.909	232.96	39.59	19.5	12.29	41.57	0
2001	1	1.0405	1	5.148	921733	470.877	231.959	39.06	19.24	12.12	40.64	0
2001	2	0.8564	0.982	5.148	933596	470.877	231.959	40	19.71	12.42	34.26	5.74
2001	3	0.7718	0.956	4.799	944797	463.993	228.568	40.33	19.87	12.52	31.13	9.2
2001	4	0.5906	0.86	4.325	955013	454.012	223.651	39.89	19.65	12.38	23.56	16.33
2002	1	0.6112	0.873	2.877	961882	420.293	207.041	36.38	17.92	11.29	22.24	14.15
2002	2	1.05	1	3.049	969214	425.433	209.573	37.52	18.48	11.64	39.4	0
2002	3	1.05	1	5.161	981719	474.941	233.961	42.9	21.13	13.31	45.04	0
2002	4	1.05	1	5.161	994386	474.941	233.961	43.45	21.4	13.48	45.62	0
2003	1	0.8144	0.971	5.176	1007253	479.612	236.262	43.48	21.42	13.49	35.41	8.07
2003	2	1.0158	1	4.618	1018882	468.305	230.692	43.42	21.39	13.48	44.11	0
2003	3	1.05	1	5.176	1032066	479.612	236.262	45.54	22.43	14.13	47.82	0
2003	4	1.05	1	5.176	1045421	479.612	236.262	46.13	22.72	14.32	48.43	0
2004	1	1.05	1	5.194	1058996	485.566	239.195	46.28	22.8	14.36	48.59	0
2004	2	1.05	1	5.194	1072747	485.566	239.195	47.4	23.35	14.71	49.77	0
2004	3	1.05	1	5.194	1086677	485.566	239.195	48.54	23.91	15.07	50.97	0
2004	4	1.05	1	5.194	1100788	485.566	239.195	49.17	24.22	15.26	51.63	0
2005	1	0.4432	0.741	5.207	1115118	489.829	241.295	49.16	24.22	15.26	21.79	27.37
2005	2	0.713	0.931	1.63	1119662	384.194	189.258	39.15	19.28	12.15	27.91	11.23
2005	3	0.6006	0.867	3.947	1130710	462.245	227.707	48.09	23.69	14.92	28.88	19.21
2005	4	1.0253	1	2.995	1139176	436.318	214.935	45.73	22.53	14.19	46.88	0
2006	1	1.05	1	5.221	1154045	494.445	243.569	51.36	25.3	15.94	53.92	0
2006	2	1.05	1	5.221	1169108	494.445	243.569	52.6	25.91	16.33	55.23	0
2006	3	0.7045	0.927	5.221	1184368	494.445	243.569	53.88	26.54	16.72	37.96	15.92
2006	4	1.0307	1	3.892	1195892	464.974	229.051	51.16	25.2	15.88	52.73	0
2007	1	1.05	1	5.238	1211552	499.993	246.302	54.52	26.86	16.92	57.25	0
2007	2	1.05	1	5.238	1227417	499.993	246.302	55.85	27.51	17.33	58.64	0
2007	3	1.05	1	5.238	1243490	499.993	246.302	57.2	28.18	17.75	60.06	0
2007	4	1.05	1	5.238	1259774	499.993	246.302	57.95	28.55	17.98	60.85	0
2008	1	1.05	1	5.249	1276305	503.795	248.175	57.87	28.51	17.96	60.76	0
2008	2	1.05	1	5.249	1293053	503.795	248.175	59.28	29.2	18.4	62.24	0
2008	3	1.05	1	5.249	1310021	503.795	248.175	60.72	29.91	18.84	63.75	0
2008	4	1.05	1	5.249	1327212	503.795	248.175	61.52	30.3	19.09	64.59	0
2009	1	1.05	1	5.236	1344585	499.494	246.056	60.45	29.78	18.76	63.47	0
2009	2	1.05	1	5.236	1362186	499.494	246.056	61.92	30.5	19.22	65.01	0
2009	3	1.05	1	5.236	1380017	499.494	246.056	63.42	31.24	19.68	66.59	0
2009	4	1.0498	1	5.236	1398081	499.494	246.056	64.25	31.65	19.94	67.45	0
2010	1	1.05	1	5.257	1416455	506.591	249.552	64.58	31.81	20.04	67.81	0
2010	2	1.0499	1	5.257	1435071	506.591	249.552	66.16	32.59	20.53	69.46	0
2010	3	1.0391	1	5.257	1453931	506.591	249.552	67.76	33.38	21.03	70.41	0
2010	4	1.05	1	5.257	1473039	506.591	249.552	68.65	33.82	21.31	72.09	0
2011	1	1.05	1	5.27	1492446	511.018	251.733	68.64	33.81	21.3	72.07	0
2011	2	1.05	1	5.27	1512109	511.018	251.733	70.32	34.64	21.82	73.83	0
2011	3	1.05	1	5.27	1532031	511.018	251.733	72.03	35.48	22.35	75.63	0
2011	4	1.05	1	5.27	1552216	511.018	251.733	72.98	35.95	22.65	76.62	0
2012	1	1.05	1	5.285	1572725	516.091	254.232	73.05	35.99	22.67	76.7	0
2012	2	1.0499	1	5.285	1593505	516.091	254.232	74.84	36.87	23.23	78.57	0
2012	3	1.05	1	5.285	1614559	516.091	254.232	76.66	37.76	23.79	80.49	0
2012	4	1.05	1	5.285	1635891	516.091	254.232	77.67	38.26	24.11	81.56	0
2013	1	1.05	1	5.297	1657554	520.092	256.203	77.59	38.22	24.08	81.47	0
2013	2	1.05	1	5.297	1679504	520.092	256.203	79.49	39.16	24.67	83.46	0
2013	3	0.7574	0.95	5.297	1701745	520.092	256.203	81.43	40.11	25.27	61.67	19.75
2013	4	0.7741	0.957	4.342	1720217	498.903	245.765	78.96	38.89	24.5	61.12	17.84

## Sheet: Langat Dam
Year	Season	Start Storage (MCM)	End Storage (MCM)	Inflow (MCM)	Release (MCM)	Overflow (MCM)	Ratio	Utility
1992	1	33.79	24.01	8.96	18.73	0	0.5772	0.988
1992	2	24.01	23.34	11.27	11.94	0	0.5611	0.992
1992	3	23.34	21.49	6.55	8.4	0	0.5167	0.999
1992	4	21.49	23.71	9.97	7.76	0	0.5699	0.99
1993	1	23.71	20.83	6.04	8.91	0	0.5008	1
1993	2	20.83	23.63	10.04	7.24	0	0.568	0.991
1993	3	23.63	23.94	10.57	10.26	0	0.5755	0.989
1993	4	23.94	22.24	18.71	20.42	0	0.5345	0.997
1994	1	22.24	23.26	11.68	10.66	0	0.5591	0.993
1994	2	23.26	21.48	12.3	14.08	0	0.5163	0.999
1994	3	21.48	23.34	10.01	8.15	0	0.5611	0.992
1994	4	23.34	23.95	11.16	10.55	0	0.5757	0.989
1995	1	23.95	22.54	7.94	9.35	0	0.5419	0.996
1995	2	22.54	22.44	15.08	15.18	0	0.5395	0.997
1995	3	22.44	23.95	10.68	9.17	0	0.5757	0.989
1995	4	23.95	23.54	11.62	12.03	0	0.5658	0.991
1996	1	23.54	20.87	6.17	8.84	0	0.5016	1
1996	2	20.87	22.86	8.97	6.98	0	0.5494	0.995
1996	3	22.86	21.25	13.58	15.19	0	0.5107	0.999
1996	4	21.25	21.8	15.24	14.69	0	0.524	0.999
1997	1	21.8	23.94	10.95	8.81	0	0.5755	0.989
1997	2	23.94	22.18	20.58	22.34	0	0.5331	0.998
1997	3	22.18	25.01	18.93	16.1	0	0.6011	0.98
1997	4	25.01	22.36	13.7	16.35	0	0.5375	0.997
1998	1	22.36	22.99	9.03	8.4	0	0.5526	0.994
1998	2	22.99	22.78	15.39	15.6	0	0.5476	0.995
1998	3	22.78	22.23	15.31	15.86	0	0.5344	0.997
1998	4	22.23	21.29	7.76	8.7	0	0.5118	0.999
1999	1	21.29	24	11.59	8.88	0	0.5769	0.988
1999	2	24	21.23	14.78	17.55	0	0.5103	0.999
1999	3	21.23	19.17	6.52	8.58	0	0.4609	0.997
1999	4	19.17	23.83	12.75	8.09	0	0.5729	0.989
2000	1	23.83	21.47	14.35	16.72	0	0.516	0.999
2000	2	21.47	21.37	14.12	14.21	0	0.5138	0.999
2000	3	21.37	23.33	10.8	8.84	0	0.5608	0.993
2000	4	23.33	25.24	19.01	17.1	0	0.6068	0.977
2001	1	25.24	21.59	13.77	17.42	0	0.519	0.999
2001	2	21.59	18.13	5.59	9.05	0	0.4358	0.992
2001	3	18.13	16.69	5.5	6.94	0	0.4011	0.98
2001	4	16.69	13.75	3.81	6.74	0	0.3306	0.939
2002	1	13.75	13.63	4.36	4.48	0	0.3277	0.937
2002	2	13.63	23.98	13.07	2.72	0	0.5765	0.988
2002	3	23.98	23.13	9.91	10.77	0	0.5559	0.994
2002	4	23.13	22.24	16.3	17.19	0	0.5345	0.997
2003	1	22.24	17.63	5.25	9.85	0	0.4239	0.988
2003	2	17.63	21.08	8.83	5.39	0	0.5067	1
2003	3	21.08	21.78	8.88	8.18	0	0.5235	0.999
2003	4	21.78	22.73	14.4	13.45	0	0.5463	0.996
2004	1	22.73	21.76	15.84	16.81	0	0.523	0.999
2004	2	21.76	23.18	16.99	15.56	0	0.5573	0.993
2004	3	23.18	23.88	12.59	11.9	0	0.574	0.989
2004	4	23.88	25.31	23.86	22.43	0	0.6083	0.976
2005	1	25.31	12.55	1.96	14.72	0	0.3016	0.914
2005	2	12.55	15.6	5.28	2.23	0	0.375	0.968
2005	3	15.6	14.76	4.55	5.39	0	0.3548	0.956
2005	4	14.76	21.22	15.08	8.62	0	0.5102	0.999
2006	1	21.22	23.55	13.24	10.92	0	0.566	0.991
2006	2	23.55	32.02	24	15.53	0	0.7696	0.825
2006	3	32.02	16.69	4.03	19.36	0	0.4011	0.98
2006	4	16.69	21.26	9.72	5.15	0	0.511	0.999
2007	1	21.26	21.54	9.5	9.21	0	0.5179	0.999
2007	2	21.54	22.86	10.63	9.32	0	0.5494	0.995
2007	3	22.86	21.92	9.88	10.81	0	0.527	0.998
2007	4	21.92	24.8	20.28	17.4	0	0.5962	0.981
2008	1	24.8	23.85	11.75	12.7	0	0.5734	0.989
2008	2	23.85	22.73	17.73	18.85	0	0.5465	0.995
2008	3	22.73	22.19	9.85	10.4	0	0.5333	0.997
2008	4	22.19	21.51	22.41	23.08	0	0.5171	0.999
2009	1	21.51	24	14.19	11.7	0	0.577	0.988
2009	2	24	25.31	20.28	18.97	0	0.6085	0.976
2009	3	25.31	22.79	10.93	13.45	0	0.5479	0.995
2009	4	22.79	21.41	16.87	18.25	0	0.5147	0.999
2010	1	21.41	23.78	13.53	11.16	0	0.5716	0.99
2010	2	23.78	21.42	15.74	18.1	0	0.5148	0.999
2010	3	21.42	21.24	16.67	16.84	0	0.5106	0.999
2010	4	21.24	23.81	24.23	21.66	0	0.5723	0.99
2011	1	23.81	24.22	19.02	18.6	0	0.5823	0.986
2011	2	24.22	29.71	28.86	23.37	0	0.7143	0.898
2011	3	29.71	25	19.35	24.07	0	0.6009	0.98
2011	4	25	22.87	18.39	20.52	0	0.5498	0.995
2012	1	22.87	22.77	19.42	19.52	0	0.5474	0.995
2012	2	22.77	21.36	17.67	19.08	0	0.5135	0.999
2012	3	21.36	22.52	12.24	11.08	0	0.5414	0.996
2012	4	22.52	41.6	30.74	2.52	9.14	1	0.095
2013	1	41.6	24.04	17.94	35.5	0	0.5779	0.988
2013	2	24.04	22.56	18.05	19.53	0	0.5423	0.996
2013	3	22.56	18.49	7.57	11.64	0	0.4444	0.994
2013	4	18.49	18.59	8.82	8.72	0	0.4469	0.994

## Sheet: Semenyih Dam
Year	Season	Start Storage (MCM)	End Storage (MCM)	Inflow (MCM)	Release (MCM)	Overflow (MCM)	Ratio	Utility
1992	1	59.22	43.9	10.45	25.77	0	0.6214	0.97
1992	2	43.9	42.27	13.39	15.02	0	0.5983	0.981
1992	3	42.27	37.32	7.8	12.75	0	0.5282	0.998
1992	4	37.32	43.17	11.89	6.03	0	0.6111	0.975
1993	1	43.17	35.42	7.51	15.27	0	0.5013	1
1993	2	35.42	42.98	11.22	3.66	0	0.6083	0.976
1993	3	42.98	43.73	13.49	12.74	0	0.6189	0.971
1993	4	43.73	39.39	22.95	27.29	0	0.5575	0.993
1994	1	39.39	42.07	14.05	11.37	0	0.5954	0.982
1994	2	42.07	37.27	15.92	20.72	0	0.5275	0.998
1994	3	37.27	42.28	11.14	6.13	0	0.5984	0.981
1994	4	42.28	43.75	14.18	12.7	0	0.6193	0.971
1995	1	43.75	40.22	9.15	12.68	0	0.5693	0.99
1995	2	40.22	39.95	18.34	18.62	0	0.5654	0.991
1995	3	39.95	43.75	13.22	9.42	0	0.6192	0.971
1995	4	43.75	42.75	14.13	15.13	0	0.6051	0.978
1996	1	42.75	35.51	7.77	15.01	0	0.5026	1
1996	2	35.51	41.04	11.11	5.58	0	0.5809	0.987
1996	3	41.04	36.6	16.11	20.55	0	0.5181	0.999
1996	4	36.6	38.17	17.75	16.18	0	0.5403	0.997
1997	1	38.17	43.73	12.54	6.99	0	0.6189	0.971
1997	2	43.73	39.22	22.86	27.37	0	0.5551	0.994
1997	3	39.22	46.14	22.16	15.24	0	0.6531	0.951
1997	4	46.14	39.71	15.56	21.99	0	0.5621	0.992
1998	1	39.71	41.38	10.76	9.09	0	0.5857	0.985
1998	2	41.38	40.84	18.6	19.14	0	0.5781	0.988
1998	3	40.84	39.37	18.94	20.41	0	0.5573	0.993
1998	4	39.37	36.74	9.45	12.09	0	0.52	0.999
1999	1	36.74	43.87	13.71	6.58	0	0.6209	0.97
1999	2	43.87	36.55	16.82	24.13	0	0.5174	0.999
1999	3	36.55	30.74	7.52	13.33	0	0.4351	0.991
1999	4	30.74	43.47	14.53	1.8	0	0.6153	0.973
2000	1	43.47	37.23	17.13	23.37	0	0.527	0.998
2000	2	37.23	36.97	16.67	16.93	0	0.5233	0.999
2000	3	36.97	42.24	12.92	7.65	0	0.5979	0.981
2000	4	42.24	46.64	22.66	18.26	0	0.6602	0.946
2001	1	46.64	37.59	17.03	26.09	0	0.532	0.998
2001	2	37.59	28.05	6.68	16.22	0	0.397	0.979
2001	3	28.05	24.71	6.57	9.91	0	0.3497	0.953
2001	4	24.71	18.87	4.58	10.42	0	0.2671	0.876
2002	1	18.87	18.66	5.22	5.43	0	0.2641	0.873
2002	2	18.66	43.82	15.25	0	0	0.6203	0.971
2002	3	43.82	41.73	11.61	13.7	0	0.5907	0.984
2002	4	41.73	39.39	19.46	21.81	0	0.5575	0.993
2003	1	39.39	26.86	6.27	18.8	0	0.3802	0.971
2003	2	26.86	36.13	11.4	2.13	0	0.5114	0.999
2003	3	36.13	38.12	11.01	9.02	0	0.5395	0.997
2003	4	38.12	40.69	16.79	14.21	0	0.576	0.988
2004	1	40.69	38.05	19.47	22.11	0	0.5386	0.997
2004	2	38.05	41.88	21.18	17.35	0	0.5928	0.983
2004	3	41.88	43.58	15.19	13.49	0	0.6168	0.972
2004	4	43.58	46.78	28.67	25.46	0	0.6622	0.945
2005	1	46.78	16.72	2.22	32.28	0	0.2367	0.835
2005	2	16.72	22.42	6.8	1.1	0	0.3174	0.929
2005	3	22.42	20.77	5.48	7.13	0	0.294	0.907
2005	4	20.77	36.54	19.38	3.61	0	0.5172	0.999
2006	1	36.54	42.78	15.88	9.64	0	0.6055	0.978
2006	2	42.78	58.8	29.76	13.74	0	0.8323	0.706
2006	3	58.8	24.71	4.76	38.86	0	0.3497	0.953
2006	4	24.71	36.64	12.22	0.29	0	0.5186	0.999
2007	1	36.64	37.46	11.16	10.34	0	0.5302	0.998
2007	2	37.46	41.03	12.43	8.86	0	0.5808	0.987
2007	3	41.03	38.52	11.68	14.2	0	0.5452	0.996
2007	4	38.52	45.7	25.96	18.78	0	0.6468	0.956
2008	1	45.7	43.52	14.41	16.59	0	0.616	0.973
2008	2	43.52	40.72	21.79	24.59	0	0.5764	0.988
2008	3	40.72	39.25	12.15	13.62	0	0.5556	0.994
2008	4	39.25	37.36	24.57	26.46	0	0.5288	0.998
2009	1	37.36	43.87	15.6	9.09	0	0.621	0.97
2009	2	43.87	46.8	23.88	20.96	0	0.6624	0.945
2009	3	46.8	40.87	14.09	20.02	0	0.5785	0.988
2009	4	40.87	37.08	20.5	24.29	0	0.5248	0.998
2010	1	37.08	43.34	15.89	9.63	0	0.6134	0.974
2010	2	43.34	37.09	19.76	26.01	0	0.525	0.998
2010	3	37.09	36.6	20.08	20.57	0	0.518	0.999
2010	4	36.6	43.41	29.13	22.31	0	0.6145	0.974
2011	1	43.41	44.4	24.45	23.47	0	0.6284	0.966
2011	2	44.4	55.06	34.15	23.49	0	0.7793	0.81
2011	3	55.06	46.13	24.65	33.58	0	0.6529	0.952
2011	4	46.13	41.08	21.7	26.75	0	0.5814	0.987
2012	1	41.08	40.81	21.85	22.11	0	0.5777	0.988
2012	2	40.81	36.94	22.3	26.18	0	0.5228	0.999
2012	3	36.94	40.16	14.89	11.67	0	0.5684	0.991
2012	4	40.16	70.65	37.67	2.52	4.66	1	0.095
2013	1	70.65	43.96	21.11	47.8	0	0.6222	0.97
2013	2	43.96	40.26	22.8	26.5	0	0.5698	0.99
2013	3	40.26	28.95	9.24	20.55	0	0.4097	0.984
2013	4	28.95	29.21	9.91	9.65	0	0.4134	0.985

## Sheet: Performance
Occurrence Reliability								Overall Performance
Unit	Season 1	Season 2	Season 3	Season 4				Unit	Occurrence Reliability	Volumetric Reliability	Resilience	Vulnerability
Inside Basin	86.4	90.9	77.3	90.9				Inside Basin	87.5	97.7	45.5	11.218
Outside Basin	86.4	90.9	77.3	90.9				Outside Basin	86.4	96.1	50	27.95
Environment Langat	90.9	100	100	95.5				Environment Langat	96.6	99.7	66.7	3.585
Environment Semenyih	90.9	95.5	95.5	95.5				Environment Semenyih	94.3	98.8	40	19.62
Langat Dam	100	100	100	95.5				Langat Dam	98.9	0.005	100	9.14
Environment Langat	100	100	100	95.5				Semenyih Dam	98.9	0.001	100	4.66
Volumetric Reliability
Unit	Season 1	Season 2	Season 3	Season 4
Inside Basin	96.8	98.8	96.7	98.3
Outside Basin	94.9	98	94.3	97.1
Environment Langat	99	100	100	99.7
Environment Semenyih	97.3	99.8	99.3	98.9
Langat Dam	0	0	0	0.018
Semenyih Dam	0	0	0	0.005
